# Supplementary material for: Polysaccharides from Hericium erinaceus Fruiting Bodies: Structural Characterization, Immunomodulatory Activity and Mechanism
Source: Nutrients. 2022 Sep 9;14(18):3721. doi: 10.3390/nu14183721 (PMC9503163; doi:10.3390/nu14183721)
Supplement: Supplementary file 1 [file nutrients-14-03721-s001.zip]

Archive with 1 entries (1 files):
- nutrients-1826272-supplementary.pdf
